# Supplementary material for: Sclerostin and Wnt Signaling in Idiopathic Juvenile Osteoporosis Using High-Resolution Confocal Microscopy for Three-Dimensional Analyses
Source: Children (Basel). 2024 Jul 4;11(7):820. doi: 10.3390/children11070820 (PMC11276078; doi:10.3390/children11070820)
Supplement: Supplementary file 1 [file children-11-00820-s001.zip]

Archive with 3 entries (3 files):
- children-3001664-supplementary.pdf
- Supplementary Video S1.mp4
- Supplementary Video S2.mp4
